# Supplementary material for: A Novel In Vitro Pathological Model for Studying Neural Invasion in Non-Melanoma Skin Cancer
Source: Gels. 2024 Apr 8;10(4):252. doi: 10.3390/gels10040252 (PMC11049316; doi:10.3390/gels10040252)
Supplement: Supplementary file 1 [file gels-10-00252-s001.zip]

Archive with 1 entries (1 files):
- gels-2920957-supplementary.xlsx
