# Supplementary material for: A Novel In Vitro Pathological Model for Studying Neural Invasion in Non-Melanoma Skin Cancer
Source: Gels. 2024 Apr 8;10(4):252. doi: 10.3390/gels10040252 (PMC11049316; doi:10.3390/gels10040252)
Supplement: Supplementary file 1 [file gels-10-00252-s001.zip › gels-2920957-supplementary.xlsx]

## Sheet: Hoja1
	Table S1
	Group-dependent statistical comparison												Time-dependent statistical comparison						Zone-dependent statistical comparison
	2D						7D
	CTR vs.				Pre-Inv vs.		CTR vs.				Pre-Inv vs.		2D vs. 7D						Z1 vs. Z2
	Pre-Inv		Inv		Inv		Pre-Inv		Inv		Inv		CTR		Pre-Inv		Inv		2D			7D
	Z1	Z2	Z1	Z2	Z1	Z2	Z1	Z2	Z1	Z2	Z1	Z2	Z1	Z2	Z1	Z2	Z1	Z2	CTR	Pre-Inv	Inv	CTR	Pre-Inv	Inv
Proliferation rate (%)	­	­	­	­	­	­	0.699134	0.699134	0.937229	0.609524	0.699134	0.761905	­	­	­	­	­	0.685714	­	­	0.8	0.937229	0.937229	0.609524	Proliferation rate (%)
Cell density	0.937229	0.699134	0.588745	0.0238095	0.588745	0.0238095	0.0021645	0.0021645	0.0021645	0.930736	0.24026	0.125541	0.0021645	0.0021645	0.004329	0.0021645	0.0021645	0.25	0.588745	0.393939	0.714286	0.0021645	0.00865801	0.428571	Cell density
CK5 -/mm2	0.699134	0.937229	0.937229	0.937229	0.699134	0.937229	0.004329	0.393939	0.0021645	0.017316	0.309524	0.329004	0.0021645	0.0021645	0.0021645	0.0021645	0.0021645	0.125541	0.699134	0.937229	0.699134	0.0021645	0.0930736	0.004329	CK5 -/mm2
S100 +	­	­	­	­	­	­	0.0822511	0.428571	0.246753	0.0714286	0.393939	0.380952	­	­	­	­	­	­	­	­	­	0.177489	0.428571	0.428571	S100 +
Vim +	­	­	­	­	­	­	0.937229	0.662338	0.0649351	0.857143	0.0649351	0.857143	­	­	­	­	­	­	­	­	­	0.937229	0.662338	0.285714	Vim +
SUPPLEMENTARY TABLE S1: Group, time and zone-dependent statistical p values of the comparisons of different time points and of the control group (CTR), preinvasive (Pre-Inv) and invasive (Inv) NI model for each variable using the Mann–Whitney test. Statistically significant p values bellow 0.05 are labeled in red and considered statistically significant
